# Supplementary material for: Horizontal-cell like Dm9 neurons in Drosophila modulate photoreceptor output to supply multiple functions in early visual processing
Source: Front Mol Neurosci. 2024 May 15;17:1347540. doi: 10.3389/fnmol.2024.1347540 (PMC11133737; doi:10.3389/fnmol.2024.1347540)
Supplement: Supplementary file 1 [file Table_1.XLSX]

## Sheet: Tabelle1
Figure	Abbreviation	Genotype	n recordings [flies]
Figure 1E	-	+;UAS-twitch-2C / +; 21A12-GAL4 / +	-
Figure 1F	-	+; 56G04-LexA / +; LexAop-twitch-2C / Mlp84B::GFP(3xP3-dsRed)	-
Figure 1G	-	+; LexAop-nSyb-spGFP1-10, UAS-cd4-spGFP11 / rh4-LexA; 56G05-GAL4 / UAS-mcd8-RFP	-
Figure 1H	-	+; LexAop-nSyb-spGFP1-10, UAS-cd4-spGFP11 / rh6-LexA; 56G05-GAL4 / UAS-mcd8-RFP	-
Figure 1I	-	LexAop-mcd8-GFP, UAS-mcd8-RFP / +; ortc1-3-VP16AD,UAS-lexAdbd; 64H01-GAL4 / +	-
Figure 1J	-	UAS-nSyb-mRed / +; UAS-mcd8-GFP / +; 22B05-GAL4 / +	-
Figure 1K	-	yw; B2RT-STOP-B2RT-smFLAG-vGluT, 20xUAS-DSCP-B2 / + ; UAS-CD8 mCherry / 21A12-Gal4	-
Figure 2A	Dm9 > Tw2C	+; UAS-twitch-2C / +; 21A12-GAL4 / +	46 [3]
Figure 2B	R1−R6 norpA rescue	norpA[7]; UAS-twitch-2C / rh1-norpA; 21A12-GAL4 / +	54 [3]
	R7p norpA rescue	norpA[7]; UAS-twitch-2C / rh3-norpA; 21A12-GAL4 / +	33 [3]
	R7y norpA rescue	norpA[7]; UAS-twitch-2C / rh4-norpA; 21A12-GAL4 / +	35 [3]
	R8p norpA rescue	norpA[7]; UAS-twitch-2C / rh5-norpA; 21A12-GAL4 / +	47 [2]
	R8y norpA rescue	norpA[7]; UAS-twitch-2C / rh6-norpA; 21A12-GAL4 / +	46 [2]
Figure 2C	ort −	+; UAS-twitch-2C / + ; ort[us2515] / 21A12-GAL4 , ort[1] , ninaE[1]	41-47 [3]
Figure 2D	Dm9 > ort (ort −)	+; UAS-twitch-2C, UAS-ort / + ; ort[us2515] / 21A12-GAL4 , ort[1] , ninaE[1]	62-74 [4]
	UAS-control (ort −)	+; LexAop-twitch-2C, UAS-ort / 56G04-LexA ; ort[us2515] / ort[1] , ninaE[1]	48 [3]
Figure 2E	R7p norpA rescue (ort −)	norpA[7]; UAS-twitch-2C / rh3-norpA ; 21A12-GAL4 , ort[1] , ninaE[1] / ort[us2515]	74 [3]
	R7y norpA rescue (ort −)	norpA[7]; UAS-twitch-2C / rh4-norpA ; 21A12-GAL4 , ort[1] , ninaE[1] / ort[us2515]	56 [4]
	R8p norpA rescue (ort −)	norpA[7]; UAS-twitch-2C / rh5-norpA ; 21A12-GAL4 , ort[1] , ninaE[1] / ort[us2515]	65 [4]
	R8y norpA rescue (ort −)	norpA[7]; UAS-twitch-2C / rh6-norpA ; 21A12-GAL4 , ort[1] , ninaE[1] / ort[us2515]	59 [3]
Figure 2F	Hdc −	+; Hdc[JK910] / Hdc[JK910] ; UAS-twitch-2C / 21A12-GAL4	21-33 [3]
Figure 3A	Dm9 > Ort (ort −)	+; rh6-LexA / LexAop-twitch2C, UAS-ort ; 21A12-GAL4 , ort[1] , ninaE[1] / ort[us2515]	69 [3]
	Dm9 > Ort (ort -,hisCl1-)	+; rh6-LexA / LexAop-twitch2C , UAS-ort ; 21A12-GAL4 , ort[1] , ninaE[1] , rh6[1], hisCl1[134] / ort[P306] , hisCl1[134]	28 [4]
	UAS-control (ort -)	+; rh6-LexA / LexAop-twitch2C, UAS-ort ; ort[1] , ninaE[1] / ort[us2515]	45 [3]
	WT-control	+;UAS-twitch-2C / rh6-GAL4; +	65 [4]
Figure 3B	Dm9 > Ort (ort −)	+; rh5-LexA / LexAop-twitch2C, UAS-ort ; 21A12-GAL4 , ort[1] , ninaE[1] / ort[us2515]	43 [3]
	Dm9 > Ort (ort -,hisCl1-)	+; rh5-LexA / LexAop-twitch2C , UAS-ort ; 21A12-GAL4 , ort[1] , ninaE[1] , rh6[1], hisCl1[134] / ort[P306] , hisCl1[134]	39 [3]
	UAS-control (ort -)	+; rh5-LexA / LexAop-twitch2C, UAS-ort ; ort[1] , ninaE[1] / ort[us2515]	60 [3]
	WT-control	+;UAS-twitch-2C / rh5-GAL4; +	32 [3]
Figure 3C	Dm9 > Ort (ort -,hisCl1-)	+; rh4-LexA / LexAop-twitch2C , UAS-ort ; 21A12-GAL4 , ort[1] , ninaE[1] , rh6[1], hisCl1[134] / ort[P306] , hisCl1[134]	42 [3]
	UAS-control (ort -,hisCl1-)	+; rh4-LexA / LexAop-twitch2C, UAS-ort ; ort[1] , ninaE[1] / ort[us2515]	74 [3]
	WT-control	+;UAS-twitch-2C / rh4-GAL4; +	65 [3]
Figure 3D and 3E	Dm9 > Ort (ort -,hisCl1-)	+; rh3-LexA / LexAop-twitch2C , UAS-ort ; 21A12-GAL4 , ort[1] , ninaE[1] , rh6[1], hisCl1[134] / ort[P306] , hisCl1[134]	41 [3]
	UAS-control (ort -,hisCl1-)	+; rh3-LexA / LexAop-twitch2C, UAS-ort ; ort[1] , ninaE[1] / ort[us2515]	72 [2]
	WT-control	+;UAS-twitch-2C / rh3-GAL4; +	26 [3]
Figure 4B	Dm9 > GTACR1, R8p > Tw2C	+; rh5-LexA / LexAop-twitch2C ; 21A12-GAL4 / UAS-GTACR1	-
Figure 4C	Dm9 > Tw2C	+; UAS-twitch-2C / + ; 21A12-GAL4 / +	46 [3]
	Dm9 > Tw2C, GTACR1	+; UAS-twitch-2C / + ; 21A12-GAL4 / UAS-GTACR1	59-65 [2]
Figure 4D	Dm9 > GTACR1, R8y > Tw2C	+; rh6-LexA / LexAop-twitch2C ; 21A12-GAL4 / UAS-GTACR1	39 [5]
	UAS-GTACR1-control, R8y > Tw2C	+; rh6-LexA / LexAop-twitch2C ; + / UAS-GTACR1	46 [4]
Figure 4E	Dm9 > GTACR1, R8p > Tw2C	+; rh5-LexA / LexAop-twitch2C ; 21A12-GAL4 / UAS-GTACR1	101 [5]
	UAS-GTACR1-control, R8p > Tw2C	+; rh5-LexA / LexAop-twitch2C ; + / UAS-GTACR1	58 [3]
Figure 4F	Dm9 > GTACR1, R7y > Tw2C	+; rh4-LexA / LexAop-twitch2C ; 21A12-GAL4 / UAS-GTACR1	33 [3]
	UAS-GTACR1-control, R7y > Tw2C	+; rh4-LexA / LexAop-twitch2C ; + / UAS-GTACR1	41 [4]
Figure 4G	Dm9 > GTACR1, R7p > Tw2C	+; rh3-LexA / LexAop-twitch2C ; 21A12-GAL4 / UAS-GTACR1	65 [3]
	UAS-GTACR1-control, R7p > Tw2C	+; rh3-LexA / LexAop-twitch2C ; + / UAS-GTACR1	67 [2]
Figure 5D	Dm9 > GTACR1, R8y > Tw2C	+; rh6-LexA / LexAop-twitch2C ; 21A12-GAL4 / UAS-GTACR1	19-24 [3]
Figure 5E	Dm9 > GTACR1, R8p > Tw2C	+; rh5-LexA / LexAop-twitch2C ; 21A12-GAL4 / UAS-GTACR1	62-80 [3]
Figure 5F	Dm9 > GTACR1, R7y > Tw2C	+; rh4-LexA / LexAop-twitch2C ; 21A12-GAL4 / UAS-GTACR1	30-37 [3]
Figure 5G	Dm9 > GTACR1, R7p > Tw2C	+; rh3-LexA / LexAop-twitch2C ; 21A12-GAL4 / UAS-GTACR1	79-84 [3]
Figure S1A	Dm9 (2) > Tw2C	+; UAS-twitch-2C / +; 56G04-GAL4 / +	35-42 [4]
Figure S1B	Dm9 (2) ort −	+; UAS-twitch-2C / + ; ort[us2515] / 56G04-GAL4 , ort[1] , ninaE[1]	24-35 [3]
Figure S1C	Dm9 (2) > ort (ort −)	+; UAS-twitch-2C, UAS-ort / + ; ort[us2515] / 56G04-GAL4 , ort[1] , ninaE[1]	45-47 [3]
	UAS-control (ort −)	+; LexAop-twitch-2C, UAS-ort / 56G04-LexA ; ort[us2515] / ort[1] , ninaE[1]	48 [3]
Figure S1D	Dm9-GAL4 (1) (ort -,hisCl1-)	+; UAS-twitch2C /+ ; 21A12-GAL4 , ort[1] , ninaE[1] , rh6[1], hisCl1[134] / ort[P306] , hisCl1[134]	73 [3]
	Dm9-GAL4 (2) (ort -,hisCl1-)	+; UAS-twitch2C /+ ; 56G04-GAL4 , ort[1] , ninaE[1] , rh6[1], hisCl1[134] / ort[P306] , hisCl1[134]	44 [2]
Figure S2A	Dm9 > Tw2C	+; UAS-twitch-2C / + ; 21A12-GAL4 / +	46 [3]
	Dm9 > Tw2C, GTACR1	+; UAS-twitch-2C / + ; 21A12-GAL4 / UAS-GTACR1	59-65 [2]
Figure S2B	UAS-GTACR1-control, R8y > Tw2C	+; rh6-LexA / LexAop-twitch2C ; + / UAS-GTACR1	46-51 [3]
Figure S2C	UAS-GTACR1-control, R8p > Tw2C	+; rh5-LexA / LexAop-twitch2C ; + / UAS-GTACR1	58-64 [3]
Figure S2D	UAS-GTACR1-control, R7y > Tw2C	+; rh4-LexA / LexAop-twitch2C ; + / UAS-GTACR1	36-46 [4]
Figure S2E	UAS-GTACR1-control, R7p > Tw2C	+; rh3-LexA / LexAop-twitch2C ; + / UAS-GTACR1	46-60 [3]
